# Supplementary material for: ﻿Phylogeny and classification of the Australasian and Indomalayan mimosoid legumes Archidendron and Archidendropsis (Leguminosae, subfamily Caesalpinioideae, mimosoid clade)
Source: PhytoKeys. 2022 Aug 22;205:299–333. doi: 10.3897/phytokeys.205.79381 (PMC9848999; doi:10.3897/phytokeys.205.79381)
Supplement: XML Treatment for Heliodendron [file phytokeys.205.79381-treatment1.xml]

<!DOCTYPE tp:taxon-treatment
  PUBLIC "-//TaxonX//DTD Taxonomic Treatment Publishing DTD v0 20100105//EN" "tax-treatment-NSO.dtd">
<tp:taxon-treatment xmlns:tp="http://www.plazi.org/taxpub"><tp:treatment-meta><kwd-group><label>Taxon classification</label><kwd>
                <named-content content-type="kingdom">Plantae</named-content>
              </kwd><kwd>
                <named-content content-type="order">Fabales</named-content>
              </kwd><kwd>
                <named-content content-type="family">Leguminosae</named-content>
              </kwd></kwd-group><mixed-citation publication-type="journal"><person-group><name><surname>Brown</surname><given-names>Gillian K.</given-names></name><name><surname>Aju</surname><given-names>Javier</given-names></name><name><surname>Bayly</surname><given-names>Michael J.</given-names></name><name><surname>Murphy</surname><given-names>Daniel J.</given-names></name><name><surname>McLay</surname><given-names>Todd G. B.</given-names></name></person-group><article-title>﻿Phylogeny and classification of the Australasian and Indomalayan mimosoid legumes <italic><tp:taxon-name><tp:taxon-name-part taxon-name-part-type="genus" reg="Archidendron">Archidendron</tp:taxon-name-part></tp:taxon-name></italic> and <italic><tp:taxon-name><tp:taxon-name-part taxon-name-part-type="genus" reg="Archidendropsis">Archidendropsis</tp:taxon-name-part></tp:taxon-name></italic> (<tp:taxon-name><tp:taxon-name-part taxon-name-part-type="family">Leguminosae</tp:taxon-name-part></tp:taxon-name>, subfamily <tp:taxon-name><tp:taxon-name-part taxon-name-part-type="subfamily">Caesalpinioideae</tp:taxon-name-part></tp:taxon-name>, mimosoid clade)</article-title><source>PhytoKeys</source><day>22</day><month>08</month><year>2022</year><volume>205</volume><fpage>299</fpage><lpage>333</lpage><pub-id pub-id-type="doi">10.3897/phytokeys.205.79381</pub-id></mixed-citation></tp:treatment-meta><tp:nomenclature><label>﻿</label><tp:taxon-name>
              <object-id xmlns:xlink="http://www.w3.org/1999/xlink" content-type="arpha" xlink:type="simple">2B4ED609-159C-5CE2-8571-9E5607762628</object-id>
              <tp:taxon-name-part taxon-name-part-type="genus" reg="Heliodendron">Heliodendron</tp:taxon-name-part>
              <object-id xmlns:xlink="http://www.w3.org/1999/xlink" content-type="ipni" xlink:type="simple">urn:lsid:ipni.org:names:77303797-1</object-id>
            </tp:taxon-name><tp:taxon-authority>Gill.K. Br. &amp; Bayly</tp:taxon-authority><tp:taxon-status xmlns:xlink="http://www.w3.org/1999/xlink" xlink:type="simple">gen. nov.</tp:taxon-status><xref ref-type="fig" rid="F5">Fig. 5</xref></tp:nomenclature><tp:treatment-sec sec-type="diagnosis" id="SECID0ELHDK"><title>Diagnosis.</title><p>A genus of mimosoid legumes similar to <italic><tp:taxon-name><tp:taxon-name-part taxon-name-part-type="genus" reg="Archidendropsis">Archidendropsis</tp:taxon-name-part></tp:taxon-name></italic> but differing in the following combination of features: inflorescences of glomerules, calyx and corolla with hairs (restricted to the lobes in <italic><tp:taxon-name><tp:taxon-name-part taxon-name-part-type="genus" reg="Heliodendron">H.</tp:taxon-name-part><tp:taxon-name-part taxon-name-part-type="species" reg="xanthoxylon">xanthoxylon</tp:taxon-name-part></tp:taxon-name></italic>); stipules either small (to 1.2 mm) rigid and caducous or glandular (1.2–3 mm long) and persistent; pollen arranged in polyads diameter of 55–68 μm; pollen tectum with isometric channels. In contrast, <italic><tp:taxon-name><tp:taxon-name-part taxon-name-part-type="genus" reg="Archidendropsis">Archidendropsis</tp:taxon-name-part></tp:taxon-name></italic> has inflorescences of spikes, spiciform racemes, racemes or in one species glomerules, but when in glomerules the calyx and corolla are glabrous; stipules (if present) either small (c. 1mm) ovate or filiform and often caducous, or large auriculate, orbicular, or cordate and persistent; pollen polyad diameter of 80–120 μm, pollen tectum with non-isometric channels.</p></tp:treatment-sec><tp:treatment-sec sec-type="description" id="SECID0EKIDK"><title>Description.</title><p>Trees or shrubs, with terete branchlets. Stipules either resembling small thorns to 1.2 mm long that are early caducous, or persistent circular-ovate glands 1–3 mm in diameter. Leaves bipinnate, pinnae 1–2 pairs with 1.5–11 leaflet pairs per pinna; glands at the junction of pinnae circular or triangular to rhombic, +/- circular glands at the junction of leaflet petiolules. Leaflets opposite, subsessile (0.2–0.7 mm) or long (3.5–7 mm) petiolulate; elliptic to elliptic-lanceolate or oblong, 2–38 mm × 1.5–15 mm, glabrous to puberulous. Inflorescence of globular heads 0.5–1.7 mm in diameter, either simple or arranged into a panicle up to 35 cm long. Flowers: homomorphic, yellow to cream, sessile. Calyx 1.5–3 mm long, tubular to subcampanulate; corolla 2.5–7 mm long, tubular to narrowly campanulate. Ovary 0.8–2 mm long, solitary and shortly stipitate; stamens numerous 5–9 mm long, united basally into a tube that equals or slightly exceeds the corolla tube. Pollen 16-celled polyads with a diameter of 55–68 μm, tectum with isometric channels. Pod brown, valves chartaceous, 6–22 cm × 0.5–2.5 mm, oblong, flat and dehiscing along both sutures. Seeds lacking a pleurogram, flat, circular to ovate or obliquely ovate, 5–13 mm, with a narrow 0.2–1 mm peripheral, membranous wing. Fig. <xref ref-type="fig" rid="F5">5</xref>.</p></tp:treatment-sec><tp:treatment-sec sec-type="material" id="SECID0EUIDK"><title>Type.</title><p><italic><tp:taxon-name><tp:taxon-name-part taxon-name-part-type="genus" reg="Heliodendron">Heliodendron</tp:taxon-name-part><tp:taxon-name-part taxon-name-part-type="species" reg="basalticum">basalticum</tp:taxon-name-part></tp:taxon-name></italic> (F. Muell.) Gill.K. Br. &amp; Bayly ≡ <italic><tp:taxon-name><tp:taxon-name-part taxon-name-part-type="genus" reg="Acacia">Acacia</tp:taxon-name-part><tp:taxon-name-part taxon-name-part-type="species" reg="basaltica">basaltica</tp:taxon-name-part></tp:taxon-name></italic> F. Muell., <italic>Journal of the Proceedings of the Linnean Society</italic>, <italic>Botany</italic> 3: 146 (1859)</p></tp:treatment-sec><tp:treatment-sec sec-type="etymology" id="SECID0EUJDK"><title>Etymology.</title><p>From the Greek <italic>helios</italic> (sun) and <italic>dendron</italic> (tree) alluding to the endemic distribution of the genus in the Australian state of Queensland, widely known as the “sunshine state”, the globular, sun-like inflorescences of yellow flowers, and the tree habit (Fig. <xref ref-type="fig" rid="F5">5A, K, L</xref>) and also in reference to the genera <italic><tp:taxon-name><tp:taxon-name-part taxon-name-part-type="genus" reg="Archidendropsis">Archidendropsis</tp:taxon-name-part></tp:taxon-name></italic> (in which the species were previous placed) and <italic><tp:taxon-name><tp:taxon-name-part taxon-name-part-type="genus" reg="Archidendron">Archidendron</tp:taxon-name-part></tp:taxon-name></italic> (which they resemble).</p></tp:treatment-sec><tp:treatment-sec sec-type="Homotypic synonym" id="SECID0EQKDK"><title>Homotypic synonym.</title><p><tp:taxon-name><tp:taxon-name-part taxon-name-part-type="genus" reg="Archidendropsis">Archidendropsis</tp:taxon-name-part><tp:taxon-name-part taxon-name-part-type="infraspecific-rank">subg.</tp:taxon-name-part><tp:taxon-name-part taxon-name-part-type="subgenus" reg="Basaltica">Basaltica</tp:taxon-name-part></tp:taxon-name> I.C. Nielsen, <italic>Bulletin du Muséum National d’Histoire Naturelle</italic>. <italic>Section B</italic>, <italic><tp:taxon-name><tp:taxon-name-part taxon-name-part-type="genus" reg="Adansonia">Adansonia</tp:taxon-name-part></tp:taxon-name></italic>: <italic>Botanique Phytochimie</italic> 5(3): 325 (1983).</p></tp:treatment-sec><tp:treatment-sec sec-type="notes" id="SECID0EQLDK"><title>Notes.</title><p>We have chosen to create a new name for this genus rather than making a new combination based on the name <tp:taxon-name><tp:taxon-name-part taxon-name-part-type="genus" reg="Archidendropsis">Archidendropsis</tp:taxon-name-part><tp:taxon-name-part taxon-name-part-type="infraspecific-rank">subg.</tp:taxon-name-part><tp:taxon-name-part taxon-name-part-type="subgenus" reg="Basaltica">Basaltica</tp:taxon-name-part></tp:taxon-name>. This is because using the name “<tp:taxon-name><tp:taxon-name-part taxon-name-part-type="genus" reg="Basaltica">Basaltica</tp:taxon-name-part></tp:taxon-name>” at generic rank would require a change of epithet for the most widespread species in the genus under Art. 23.4 of the International Code of Nomenclature for algae, fungi, and plants (<xref ref-type="bibr" rid="B69">Turland et al. 2018</xref>). To minimise taxonomic change, and to avoid potential confusion, we would rather that the species retains its well-known epithet, which has been in continuous use since 1859.</p><p>The genus includes the following three species, all endemic to Queensland, Australia (Fig. <xref ref-type="fig" rid="F1">1B</xref>).</p></tp:treatment-sec><tp:treatment-sec><!--Section generated to contain objects referenced in tp:taxon-treatment.--><fig id="F5" position="float" orientation="portrait"><object-id xmlns:xlink="http://www.w3.org/1999/xlink" content-type="doi" xlink:type="simple">10.3897/phytokeys.205.79381.figure5</object-id><object-id xmlns:xlink="http://www.w3.org/1999/xlink" content-type="arpha" xlink:type="simple">853E256D-3FBA-5FF0-8278-6E6935ADC5D9</object-id><label>Figure 5.</label><caption><p>Morphology of <italic><tp:taxon-name><tp:taxon-name-part taxon-name-part-type="genus" reg="Heliodendron">Heliodendron</tp:taxon-name-part></tp:taxon-name></italic>. Plate showing diagnostic features of the new genus <italic><tp:taxon-name><tp:taxon-name-part taxon-name-part-type="genus" reg="Heliodendron">Heliodendron</tp:taxon-name-part></tp:taxon-name></italic><bold>A</bold> inflorescence of <italic><tp:taxon-name><tp:taxon-name-part taxon-name-part-type="genus" reg="Heliodendron">H.</tp:taxon-name-part><tp:taxon-name-part taxon-name-part-type="species" reg="thozetianum">thozetianum</tp:taxon-name-part></tp:taxon-name></italic>, Hazelwood Gorge, west of Mackay, Queensland (photo, Stuart Worboys, Australian Tropical Herbarium) <bold>B</bold> single flower of <italic><tp:taxon-name><tp:taxon-name-part taxon-name-part-type="genus" reg="Heliodendron">H.</tp:taxon-name-part><tp:taxon-name-part taxon-name-part-type="species" reg="basalticum">basalticum</tp:taxon-name-part></tp:taxon-name></italic> (BRI AQ0648454) showing hairs on calyx and corolla <bold>C</bold> mature bud of <italic><tp:taxon-name><tp:taxon-name-part taxon-name-part-type="genus" reg="Heliodendron">H.</tp:taxon-name-part><tp:taxon-name-part taxon-name-part-type="species" reg="xanthoxylon">xanthoxylon</tp:taxon-name-part></tp:taxon-name></italic> (BRI AQ0874091) showing hairs on the lobes of the calyx and corolla <bold>D</bold> seeds of <italic><tp:taxon-name><tp:taxon-name-part taxon-name-part-type="genus" reg="Heliodendron">H.</tp:taxon-name-part><tp:taxon-name-part taxon-name-part-type="species" reg="basalticum">basalticum</tp:taxon-name-part></tp:taxon-name></italic> (BRI AQ0746724) <bold>E</bold> overall pod shape of <italic><tp:taxon-name><tp:taxon-name-part taxon-name-part-type="genus" reg="Heliodendron">H.</tp:taxon-name-part><tp:taxon-name-part taxon-name-part-type="species" reg="xanthoxylon">xanthoxylon</tp:taxon-name-part></tp:taxon-name></italic> (BRI AQ0234095) <bold>F</bold> small rigid stipules of <italic><tp:taxon-name><tp:taxon-name-part taxon-name-part-type="genus" reg="Heliodendron">H.</tp:taxon-name-part><tp:taxon-name-part taxon-name-part-type="species" reg="basalticum">basalticum</tp:taxon-name-part></tp:taxon-name></italic> (BRI AQ0673898) <bold>G</bold> glandular stipule of <italic><tp:taxon-name><tp:taxon-name-part taxon-name-part-type="genus" reg="Heliodendron">H.</tp:taxon-name-part><tp:taxon-name-part taxon-name-part-type="species" reg="xanthoxylon">xanthoxylon</tp:taxon-name-part></tp:taxon-name></italic> (BRI AQ0771148). Whole leaf showing overall leaflet size and shape of <bold>H</bold><italic><tp:taxon-name><tp:taxon-name-part taxon-name-part-type="genus" reg="Heliodendron">H.</tp:taxon-name-part><tp:taxon-name-part taxon-name-part-type="species" reg="basalticum">basalticum</tp:taxon-name-part></tp:taxon-name></italic> (BRI AQ0648454) <bold>I</bold><italic><tp:taxon-name><tp:taxon-name-part taxon-name-part-type="genus" reg="Heliodendron">H.</tp:taxon-name-part><tp:taxon-name-part taxon-name-part-type="species" reg="thozetianum">thozetianum</tp:taxon-name-part></tp:taxon-name></italic> (BRI AQ0611464), and <bold>J</bold><italic><tp:taxon-name><tp:taxon-name-part taxon-name-part-type="genus" reg="Heliodendron">H.</tp:taxon-name-part><tp:taxon-name-part taxon-name-part-type="species" reg="xanthoxylon">xanthoxylon</tp:taxon-name-part></tp:taxon-name></italic> (BRI AQ0874091). Habit of <italic><tp:taxon-name><tp:taxon-name-part taxon-name-part-type="genus" reg="Heliodendron">H.</tp:taxon-name-part><tp:taxon-name-part taxon-name-part-type="species" reg="basalticum">basalticum</tp:taxon-name-part></tp:taxon-name></italic> from <bold>K</bold> Bladensberg National Park, Queensland (photo, Dale Richter, Queensland Herbarium) <bold>L</bold> 65 km west south-west of Blackall, Queensland (photo, Murray Fagg, Australian Plant Image Index, Australian National Botanic Gardens).</p></caption><graphic xmlns:xlink="http://www.w3.org/1999/xlink" xlink:href="phytokeys-205-299_article-79381__-g005.jpg" position="float" orientation="portrait" xlink:type="simple" id="oo_733435.jpg"><uri content-type="original_file" xlink:type="simple">https://binary.pensoft.net/fig/733435</uri></graphic></fig><fig id="F1" position="float" orientation="portrait"><object-id xmlns:xlink="http://www.w3.org/1999/xlink" content-type="doi" xlink:type="simple">10.3897/phytokeys.205.79381.figure1</object-id><object-id xmlns:xlink="http://www.w3.org/1999/xlink" content-type="arpha" xlink:type="simple">106FFE53-E751-5304-90BC-0AEF4C09CD55</object-id><label>Figure 1.</label><caption><p>Distribution maps of the genera <italic><tp:taxon-name><tp:taxon-name-part taxon-name-part-type="genus" reg="Archidendron">Archidendron</tp:taxon-name-part></tp:taxon-name></italic> and <italic><tp:taxon-name><tp:taxon-name-part taxon-name-part-type="genus" reg="Archidendropsis">Archidendropsis</tp:taxon-name-part></tp:taxon-name></italic>. The maps are based on quality-controlled species-level digitised herbarium specimens from GBIF (<ext-link xmlns:xlink="http://www.w3.org/1999/xlink" xlink:type="simple" ext-link-type="uri" xlink:href="http://www.gbif.org">www.gbif.org</ext-link>) (<xref ref-type="bibr" rid="B58">Ringelberg et al. 2022</xref>). Maps were created using R packages ggplot2 (<xref ref-type="bibr" rid="B71">Wickham 2016</xref>), sf (<xref ref-type="bibr" rid="B57">Pebesma 2018</xref>), and rnaturalearth (<xref ref-type="bibr" rid="B65">South 2017</xref>) <bold>A</bold><italic><tp:taxon-name><tp:taxon-name-part taxon-name-part-type="genus" reg="Archidendron">Archidendron</tp:taxon-name-part></tp:taxon-name></italic>. Species distributions are coloured according to the <abbrev xmlns:xlink="http://www.w3.org/1999/xlink" xlink:title="nuclear DNA" id="ABBRID0EHEAE" xlink:type="simple">ncDNA</abbrev> phylogeny clades (Fig. <xref ref-type="fig" rid="F2">2</xref>) except for <italic><tp:taxon-name><tp:taxon-name-part taxon-name-part-type="genus" reg="Archidendron">A.</tp:taxon-name-part><tp:taxon-name-part taxon-name-part-type="species" reg="clypearia">clypearia</tp:taxon-name-part></tp:taxon-name></italic>: Clade E (<tp:taxon-name><tp:taxon-name-part taxon-name-part-type="genus" reg="Clypeariae">Clypeariae</tp:taxon-name-part></tp:taxon-name> clade) = green dots; clade F (<tp:taxon-name><tp:taxon-name-part taxon-name-part-type="genus" reg="Archidendron">Archidendron</tp:taxon-name-part></tp:taxon-name> s.s. clade) = blue dots; species not sampled for the phylogeny = red dots. <italic><tp:taxon-name><tp:taxon-name-part taxon-name-part-type="genus" reg="Archidendron">Archidendron</tp:taxon-name-part><tp:taxon-name-part taxon-name-part-type="species" reg="clypearia">clypearia</tp:taxon-name-part></tp:taxon-name></italic> is widespread and falls in both clades E and F, so for this species locations of samples in the <abbrev xmlns:xlink="http://www.w3.org/1999/xlink" xlink:title="nuclear DNA" id="ABBRID0ERFAE" xlink:type="simple">ncDNA</abbrev> phylogeny are coloured according to their clade and all other records of this species are coloured red. The overall distribution of series <italic><tp:taxon-name><tp:taxon-name-part taxon-name-part-type="series" reg="Clypeariae">Clypeariae</tp:taxon-name-part></tp:taxon-name></italic> is shown by a blue dashed line <bold>B</bold><italic><tp:taxon-name><tp:taxon-name-part taxon-name-part-type="genus" reg="Archidendropsis">Archidendropsis</tp:taxon-name-part></tp:taxon-name></italic>. All species that belong to subg. <tp:taxon-name><tp:taxon-name-part taxon-name-part-type="genus" reg="Archidendropsis">Archidendropsis</tp:taxon-name-part></tp:taxon-name> are coloured red and those in subg.  <tp:taxon-name><tp:taxon-name-part taxon-name-part-type="genus" reg="Archidendron"/><tp:taxon-name-part taxon-name-part-type="subgenus" reg="Basaltica">Basaltica</tp:taxon-name-part></tp:taxon-name> (= <italic><tp:taxon-name><tp:taxon-name-part taxon-name-part-type="genus" reg="Heliodendron">Heliodendron</tp:taxon-name-part></tp:taxon-name></italic> gen. nov.) are coloured orange.</p></caption><graphic xmlns:xlink="http://www.w3.org/1999/xlink" xlink:href="phytokeys-205-299_article-79381__-g001.jpg" position="float" orientation="portrait" xlink:type="simple" id="oo_733431.jpg"><uri content-type="original_file" xlink:type="simple">https://binary.pensoft.net/fig/733431</uri></graphic></fig><fig id="F2" position="float" orientation="portrait"><object-id xmlns:xlink="http://www.w3.org/1999/xlink" content-type="doi" xlink:type="simple">10.3897/phytokeys.205.79381.figure2</object-id><object-id xmlns:xlink="http://www.w3.org/1999/xlink" content-type="arpha" xlink:type="simple">47257F46-A1EB-598B-8352-7A5105156756</object-id><label>Figure 2.</label><caption><p>Combined <abbrev xmlns:xlink="http://www.w3.org/1999/xlink" xlink:title="nuclear DNA" id="ABBRID0EIIAK" xlink:type="simple">ncDNA</abbrev> phylogeny of the <tp:taxon-name><tp:taxon-name-part taxon-name-part-type="genus" reg="Archidendron">Archidendron</tp:taxon-name-part></tp:taxon-name> clade. The Bayesian Inference (<abbrev xmlns:xlink="http://www.w3.org/1999/xlink" xlink:title="Bayesian Inference" id="ABBRID0ESIAK" xlink:type="simple">BI</abbrev>) cladogram, phylogram, and consensus network for the combined <abbrev xmlns:xlink="http://www.w3.org/1999/xlink" xlink:title="nuclear DNA" id="ABBRID0EWIAK" xlink:type="simple">ncDNA</abbrev> dataset are presented <bold>A</bold> Cladogram: the star indicates the <tp:taxon-name><tp:taxon-name-part taxon-name-part-type="genus" reg="Archidendron">Archidendron</tp:taxon-name-part></tp:taxon-name> clade sensu <xref ref-type="bibr" rid="B30">Koenen et al. (2020)</xref>. Nodes with PP = 1.0 are shown in bold while other nodes with PP ≥ 0.50 are noted under the node. Clades are labelled with letters above the node. Coloured bars to the right of clades are names discussed in the text. Nielsen’s series of <italic><tp:taxon-name><tp:taxon-name-part taxon-name-part-type="genus" reg="Archidendron">Archidendron</tp:taxon-name-part></tp:taxon-name></italic> are shown as coloured circles next to the sample name; key to colour and series in legend <bold>B</bold> Phylogram: clades are labelled as per <bold>A</bold> and nodes with a PP = 1.0 are shown in bold <bold>C</bold> Consensus network: branches are colour coded and labelled as per the clades of <bold>A</bold>.</p></caption><graphic xmlns:xlink="http://www.w3.org/1999/xlink" xlink:href="phytokeys-205-299_article-79381__-g002.jpg" position="float" orientation="portrait" xlink:type="simple" id="oo_733432.jpg"><uri content-type="original_file" xlink:type="simple">https://binary.pensoft.net/fig/733432</uri></graphic></fig></tp:treatment-sec><ref-list><ref id="B69"><mixed-citation xmlns:xlink="http://www.w3.org/1999/xlink" xlink:type="simple"><person-group><name name-style="western"><surname>Turland</surname><given-names>N</given-names></name><name name-style="western"><surname>Wiersema</surname><given-names>J</given-names></name><name name-style="western"><surname>Barrie</surname><given-names>F</given-names></name><name name-style="western"><surname>Greuter</surname><given-names>W</given-names></name><name name-style="western"><surname>Hawksworth</surname><given-names>D</given-names></name><name name-style="western"><surname>Herendeen</surname><given-names>P</given-names></name><name name-style="western"><surname>Knapp</surname><given-names>S</given-names></name><name name-style="western"><surname>Kusber</surname><given-names>W-H</given-names></name><name name-style="western"><surname>Li</surname><given-names>D-Z</given-names></name><name name-style="western"><surname>Marhold</surname><given-names>K</given-names></name><name name-style="western"><surname>May</surname><given-names>T</given-names></name><name name-style="western"><surname>McNeill</surname><given-names>J</given-names></name><name name-style="western"><surname>Monro</surname><given-names>A</given-names></name><name name-style="western"><surname>Prado</surname><given-names>J</given-names></name><name name-style="western"><surname>Price</surname><given-names>M</given-names></name><name name-style="western"><surname>Smith</surname><given-names>G [Eds]</given-names></name></person-group> (<year>2018</year>) 159 International Code of Nomenclature for <tp:taxon-name><tp:taxon-name-part taxon-name-part-type="order">Algae</tp:taxon-name-part></tp:taxon-name>, <tp:taxon-name><tp:taxon-name-part taxon-name-part-type="kingdom">Fungi</tp:taxon-name-part></tp:taxon-name>, and Plants. Koeltz Botanical Books. <ext-link xlink:type="simple" ext-link-type="doi" xlink:href="10.12705/Code.2018">https://doi.org/10.12705/Code.2018</ext-link></mixed-citation></ref><ref id="B58"><mixed-citation xmlns:xlink="http://www.w3.org/1999/xlink" xlink:type="simple"><person-group><name name-style="western"><surname>Ringelberg</surname><given-names>JJ</given-names></name><name name-style="western"><surname>Koenen</surname><given-names>EJM</given-names></name><name name-style="western"><surname>Iganci</surname><given-names>JR</given-names></name><name name-style="western"><surname>de Queiroz</surname><given-names>LP</given-names></name><name name-style="western"><surname>Murphy</surname><given-names>DJ</given-names></name><name name-style="western"><surname>Gaudeul</surname><given-names>M</given-names></name><name name-style="western"><surname>Bruneau</surname><given-names>A</given-names></name><name name-style="western"><surname>Luckow</surname><given-names>M</given-names></name><name name-style="western"><surname>Lewis</surname><given-names>GP</given-names></name><name name-style="western"><surname>Hughes</surname><given-names>CE</given-names></name></person-group> (<year>2022</year>) <article-title>Phylogenomic analysis of 997 nuclear genes reveals the need for extensive generic re-delimitation in <tp:taxon-name><tp:taxon-name-part taxon-name-part-type="subfamily">Caesalpinioideae</tp:taxon-name-part></tp:taxon-name> (<tp:taxon-name><tp:taxon-name-part taxon-name-part-type="family">Leguminosae</tp:taxon-name-part></tp:taxon-name>).</article-title> In: <person-group><name name-style="western"><surname>Hughes</surname><given-names>CE</given-names></name><name name-style="western"><surname>de Queiroz</surname><given-names>LP</given-names></name><name name-style="western"><surname>Lewis</surname><given-names>GP</given-names></name></person-group> (<role>Eds</role>) <issue-title>Advances in Legume Systematics 14. Classification of Caesalpinioideae Part 1: New generic delimitations.</issue-title><source>PhytoKeys</source><volume>205</volume>: <fpage>3</fpage>–<lpage>58</lpage>. <ext-link xlink:type="simple" ext-link-type="doi" xlink:href="10.3897/phytokeys.205.85866">https://doi.org/10.3897/phytokeys.205.85866</ext-link></mixed-citation></ref><ref id="B71"><mixed-citation xmlns:xlink="http://www.w3.org/1999/xlink" xlink:type="simple"><person-group><name name-style="western"><surname>Wickham</surname><given-names>H</given-names></name></person-group> (<year>2016</year>) ggplot2: Elegant Graphics for Data Analysis. Springer-Verlag, New York, United States. <ext-link xlink:type="simple" ext-link-type="doi" xlink:href="10.1007/978-3-319-24277-4_9">https://doi.org/10.1007/978-3-319-24277-4_9</ext-link></mixed-citation></ref><ref id="B57"><mixed-citation xmlns:xlink="http://www.w3.org/1999/xlink" xlink:type="simple"><person-group><name name-style="western"><surname>Pebesma</surname><given-names>E</given-names></name></person-group> (<year>2018</year>) <article-title>Simple Features for R: Standardized support for spatial vector data.</article-title><source>The R Journal</source><volume>10</volume>(<issue>1</issue>): <fpage>439</fpage>–<lpage>446</lpage>. <ext-link xlink:type="simple" ext-link-type="doi" xlink:href="10.32614/RJ-2018-009">https://doi.org/10.32614/RJ-2018-009</ext-link></mixed-citation></ref><ref id="B65"><mixed-citation xmlns:xlink="http://www.w3.org/1999/xlink" xlink:type="simple"><person-group><name name-style="western"><surname>South</surname><given-names>A</given-names></name></person-group> (<year>2017</year>) rnaturalearth: World Map Data from Natural Earth. R package version 0.1.0. <ext-link xlink:type="simple" ext-link-type="uri" xlink:href="https://CRAN.R-project.org/package=rnaturalearth">https://CRAN.R-project.org/package=rnaturalearth</ext-link></mixed-citation></ref></ref-list></tp:taxon-treatment>
