# Supplementary material for: ﻿Phylogeny and classification of the Australasian and Indomalayan mimosoid legumes Archidendron and Archidendropsis (Leguminosae, subfamily Caesalpinioideae, mimosoid clade)
Source: PhytoKeys. 2022 Aug 22;205:299–333. doi: 10.3897/phytokeys.205.79381 (PMC9848999; doi:10.3897/phytokeys.205.79381)
Supplement: XML Treatment for Heliodendron basalticum [file phytokeys.205.79381-treatment2.xml]

<!DOCTYPE tp:taxon-treatment
  PUBLIC "-//TaxonX//DTD Taxonomic Treatment Publishing DTD v0 20100105//EN" "tax-treatment-NSO.dtd">
<tp:taxon-treatment xmlns:tp="http://www.plazi.org/taxpub"><tp:treatment-meta><kwd-group><label>Taxon classification</label><kwd>
                <named-content content-type="kingdom">Plantae</named-content>
              </kwd><kwd>
                <named-content content-type="order">Fabales</named-content>
              </kwd><kwd>
                <named-content content-type="family">Leguminosae</named-content>
              </kwd></kwd-group><mixed-citation publication-type="journal"><person-group><name><surname>Brown</surname><given-names>Gillian K.</given-names></name><name><surname>Aju</surname><given-names>Javier</given-names></name><name><surname>Bayly</surname><given-names>Michael J.</given-names></name><name><surname>Murphy</surname><given-names>Daniel J.</given-names></name><name><surname>McLay</surname><given-names>Todd G. B.</given-names></name></person-group><article-title>﻿Phylogeny and classification of the Australasian and Indomalayan mimosoid legumes <italic><tp:taxon-name><tp:taxon-name-part taxon-name-part-type="genus" reg="Archidendron">Archidendron</tp:taxon-name-part></tp:taxon-name></italic> and <italic><tp:taxon-name><tp:taxon-name-part taxon-name-part-type="genus" reg="Archidendropsis">Archidendropsis</tp:taxon-name-part></tp:taxon-name></italic> (<tp:taxon-name><tp:taxon-name-part taxon-name-part-type="family">Leguminosae</tp:taxon-name-part></tp:taxon-name>, subfamily <tp:taxon-name><tp:taxon-name-part taxon-name-part-type="subfamily">Caesalpinioideae</tp:taxon-name-part></tp:taxon-name>, mimosoid clade)</article-title><source>PhytoKeys</source><day>22</day><month>08</month><year>2022</year><volume>205</volume><fpage>299</fpage><lpage>333</lpage><pub-id pub-id-type="doi">10.3897/phytokeys.205.79381</pub-id></mixed-citation></tp:treatment-meta><tp:nomenclature><label>﻿</label><tp:taxon-name>
              <object-id xmlns:xlink="http://www.w3.org/1999/xlink" content-type="arpha" xlink:type="simple">2ABA19F9-2B7A-5BF4-A0B8-465C8D36B716</object-id>
              <tp:taxon-name-part taxon-name-part-type="genus" reg="Heliodendron">Heliodendron</tp:taxon-name-part>
              <tp:taxon-name-part taxon-name-part-type="species" reg="basalticum">basalticum</tp:taxon-name-part>
              <object-id xmlns:xlink="http://www.w3.org/1999/xlink" content-type="ipni" xlink:type="simple">urn:lsid:ipni.org:names:77303798-1</object-id>
            </tp:taxon-name><tp:taxon-authority>(F. Muell.) Gill.K. Br. &amp; Bayly</tp:taxon-authority><tp:taxon-status xmlns:xlink="http://www.w3.org/1999/xlink" xlink:type="simple">comb. nov.</tp:taxon-status></tp:nomenclature><tp:treatment-sec sec-type="Basionym" id="SECID0E3NDK"><title>Basionym.</title><p><italic><tp:taxon-name><tp:taxon-name-part taxon-name-part-type="genus" reg="Acacia">Acacia</tp:taxon-name-part><tp:taxon-name-part taxon-name-part-type="species" reg="basaltica">basaltica</tp:taxon-name-part></tp:taxon-name></italic> F. Muell., <italic>Journal of the Proceedings of the Linnean Society</italic>, <italic>Botany</italic> 3: 146 (1859). ≡ <italic><tp:taxon-name><tp:taxon-name-part taxon-name-part-type="genus" reg="Albizia">Albizia</tp:taxon-name-part><tp:taxon-name-part taxon-name-part-type="species" reg="basaltica">basaltica</tp:taxon-name-part></tp:taxon-name></italic> (F. Muell.) Benth., <italic>Flora Australiensis</italic> 2: 422 (1864); <italic><tp:taxon-name><tp:taxon-name-part taxon-name-part-type="genus" reg="Archidendropsis">Archidendropsis</tp:taxon-name-part><tp:taxon-name-part taxon-name-part-type="species" reg="basaltica">basaltica</tp:taxon-name-part></tp:taxon-name></italic> (F. Muell.) I.C. Nielsen, <italic>Bulletin du Muséum National d’Histoire Naturelle</italic>. <italic>Section B</italic>, <italic><tp:taxon-name><tp:taxon-name-part taxon-name-part-type="genus" reg="Adansonia">Adansonia</tp:taxon-name-part></tp:taxon-name></italic>: <italic>Botanique Phytochimie</italic> 5(3): 326 (1983).</p></tp:treatment-sec><tp:treatment-sec sec-type="material" id="SECID0EWPDK"><title>Type.</title><p>Peak Downs, <italic>F. Mueller 42</italic> (holotype: MEL 594732A image!; isotype K000822321 image!).</p></tp:treatment-sec></tp:taxon-treatment>
