# Supplementary material for: ﻿Phylogeny and classification of the Australasian and Indomalayan mimosoid legumes Archidendron and Archidendropsis (Leguminosae, subfamily Caesalpinioideae, mimosoid clade)
Source: PhytoKeys. 2022 Aug 22;205:299–333. doi: 10.3897/phytokeys.205.79381 (PMC9848999; doi:10.3897/phytokeys.205.79381)
Supplement: XML Treatment for Heliodendron xanthoxylon [file phytokeys.205.79381-treatment4.xml]

<!DOCTYPE tp:taxon-treatment
  PUBLIC "-//TaxonX//DTD Taxonomic Treatment Publishing DTD v0 20100105//EN" "tax-treatment-NSO.dtd">
<tp:taxon-treatment xmlns:tp="http://www.plazi.org/taxpub"><tp:treatment-meta><kwd-group><label>Taxon classification</label><kwd>
                <named-content content-type="kingdom">Plantae</named-content>
              </kwd><kwd>
                <named-content content-type="order">Fabales</named-content>
              </kwd><kwd>
                <named-content content-type="family">Leguminosae</named-content>
              </kwd></kwd-group><mixed-citation publication-type="journal"><person-group><name><surname>Brown</surname><given-names>Gillian K.</given-names></name><name><surname>Aju</surname><given-names>Javier</given-names></name><name><surname>Bayly</surname><given-names>Michael J.</given-names></name><name><surname>Murphy</surname><given-names>Daniel J.</given-names></name><name><surname>McLay</surname><given-names>Todd G. B.</given-names></name></person-group><article-title>﻿Phylogeny and classification of the Australasian and Indomalayan mimosoid legumes <italic><tp:taxon-name><tp:taxon-name-part taxon-name-part-type="genus" reg="Archidendron">Archidendron</tp:taxon-name-part></tp:taxon-name></italic> and <italic><tp:taxon-name><tp:taxon-name-part taxon-name-part-type="genus" reg="Archidendropsis">Archidendropsis</tp:taxon-name-part></tp:taxon-name></italic> (<tp:taxon-name><tp:taxon-name-part taxon-name-part-type="family">Leguminosae</tp:taxon-name-part></tp:taxon-name>, subfamily <tp:taxon-name><tp:taxon-name-part taxon-name-part-type="subfamily">Caesalpinioideae</tp:taxon-name-part></tp:taxon-name>, mimosoid clade)</article-title><source>PhytoKeys</source><day>22</day><month>08</month><year>2022</year><volume>205</volume><fpage>299</fpage><lpage>333</lpage><pub-id pub-id-type="doi">10.3897/phytokeys.205.79381</pub-id></mixed-citation></tp:treatment-meta><tp:nomenclature><label>﻿</label><tp:taxon-name>
              <object-id xmlns:xlink="http://www.w3.org/1999/xlink" content-type="arpha" xlink:type="simple">645F8512-B16D-5E54-AA5A-0A8389874408</object-id>
              <tp:taxon-name-part taxon-name-part-type="genus" reg="Heliodendron">Heliodendron</tp:taxon-name-part>
              <tp:taxon-name-part taxon-name-part-type="species" reg="xanthoxylon">xanthoxylon</tp:taxon-name-part>
              <object-id xmlns:xlink="http://www.w3.org/1999/xlink" content-type="ipni" xlink:type="simple">urn:lsid:ipni.org:names:77303800-1</object-id>
            </tp:taxon-name><tp:taxon-authority>(C.T. White &amp; W.D. Francis) Gill.K. Br. &amp; Bayly</tp:taxon-authority><tp:taxon-status xmlns:xlink="http://www.w3.org/1999/xlink" xlink:type="simple">comb. nov.</tp:taxon-status></tp:nomenclature><tp:treatment-sec sec-type="Basionym" id="SECID0EXUDK"><title>Basionym.</title><p><italic><tp:taxon-name><tp:taxon-name-part taxon-name-part-type="genus" reg="Albizia">Albizia</tp:taxon-name-part><tp:taxon-name-part taxon-name-part-type="species" reg="xanthoxylon">xanthoxylon</tp:taxon-name-part></tp:taxon-name></italic> C.T. White &amp; W.D. Francis, <italic>Proceedings of the Royal Society of Queensland</italic> 41: 141, t. X (1929). <italic><tp:taxon-name><tp:taxon-name-part taxon-name-part-type="genus" reg="Archidendropsis">Archidendropsis</tp:taxon-name-part><tp:taxon-name-part taxon-name-part-type="species" reg="xanthoxylon">xanthoxylon</tp:taxon-name-part></tp:taxon-name></italic> (C.T. White &amp; W.D. Francis) I.C. Nielsen, <italic>Bulletin du Muséum National d’Histoire Naturelle</italic>. <italic>Section B, <tp:taxon-name><tp:taxon-name-part taxon-name-part-type="genus" reg="Adansonia">Adansonia</tp:taxon-name-part></tp:taxon-name></italic>: <italic>Botanique Phytochimie</italic> 5(3): 326 (1983).</p></tp:treatment-sec><tp:treatment-sec sec-type="material" id="SECID0EBWDK"><title>Type.</title><p>Atherton District, North Queensland, <italic>Overseer brothers s.n.</italic> (Provisional Forestry Board), end of October, 1927 (Lectotype, designated by I.C. Nielsen as “Type”, <italic>Bulletin du Muséum National d’Histoire Naturelle</italic>. <italic>Section B</italic>, <italic><tp:taxon-name><tp:taxon-name-part taxon-name-part-type="genus" reg="Adansonia">Adansonia</tp:taxon-name-part></tp:taxon-name></italic>: <italic>Botanique Phytochimie</italic> 5(3): 341 (1983): BRI AQ022813! [2 sheets]; isolectotypes: DNA D0053218 image!, K000822329 image!, MEL 1562403A image!).</p></tp:treatment-sec><tp:treatment-sec sec-type="notes" id="SECID0EWWDK"><title>Notes.</title><p>The protologue of <italic><tp:taxon-name><tp:taxon-name-part taxon-name-part-type="genus" reg="Albizia">Albizia</tp:taxon-name-part><tp:taxon-name-part taxon-name-part-type="species" reg="xanthoxylon">xanthoxylon</tp:taxon-name-part></tp:taxon-name></italic> (<xref ref-type="bibr" rid="B70">White and Francis 1929</xref>) gave a location, collector name and month of the collection but did not indicate the herbarium in which the type was held, thus meaning that all specimens of this gathering could be considered syntypes. However, it appears that Nielsen inadvertently typified this taxon, according to Art. 7.11 of the ICN (<xref ref-type="bibr" rid="B69">Turland et al. 2018</xref>), when providing the description for the new combination of <italic><tp:taxon-name><tp:taxon-name-part taxon-name-part-type="genus" reg="Archidendropsis">Archidendropsis</tp:taxon-name-part><tp:taxon-name-part taxon-name-part-type="species" reg="xanthoxylon">xanthoxylon</tp:taxon-name-part></tp:taxon-name></italic> with the text “<italic>Type</italic>: <italic>Overseer Brothers</italic>, <italic>Australia</italic>, <italic>N. Queensland</italic>, <italic>Atherton District</italic>, <italic>Oct 1927</italic>, <italic>fl. fr.</italic> (<italic>holo</italic>-,<italic>BRI</italic>; <italic>iso-K</italic>)” (<xref ref-type="bibr" rid="B53">Nielsen et al. 1983a</xref>: p. 341). We believe this satisfies the requirements of Art. 7.11 to effectively lectotypify the name, which means that the BRI specimen is the lectotype and the K specimen is the isolectotype. Interestingly, the material illustrated in the protologue is clearly the isolectotype at K, as it is the only type specimen of <italic><tp:taxon-name><tp:taxon-name-part taxon-name-part-type="genus" reg="Heliodendron">Heliodendron</tp:taxon-name-part><tp:taxon-name-part taxon-name-part-type="species" reg="xanthoxylon">xanthoxylon</tp:taxon-name-part></tp:taxon-name></italic> with pods, and the structure of the inflorescence and leaves is almost identical (K000822329; <xref ref-type="bibr" rid="B70">White and Francis 1929</xref>).</p><p>In Flora of Australia, <xref ref-type="bibr" rid="B14">Cowan (1998)</xref> cited BRI as holding an isotype as well as the holotype of this taxon; however, the two sheets have the same collection details, are labelled as sheet 1 of 2 and sheet 2 of 2, and share a single accession number (BRI AQ022813). Therefore, it is herein determined that these are the one collection, and both represent the holotype (now lectotype; BRI AQ022813).</p></tp:treatment-sec><ref-list><ref id="B70"><mixed-citation xmlns:xlink="http://www.w3.org/1999/xlink" xlink:type="simple"><person-group><name name-style="western"><surname>White</surname><given-names>CT</given-names></name><name name-style="western"><surname>Francis</surname><given-names>WD</given-names></name></person-group> (<year>1929</year>) <article-title>Contributions to the Queensland Flora, No. 4.</article-title><source>Proceedings of the Royal Society of Queensland</source><volume>1</volume>(<issue>41</issue>): <fpage>139</fpage>–<lpage>143</lpage>. <ext-link xlink:type="simple" ext-link-type="doi" xlink:href="10.1126/science.24.602.58">https://doi.org/10.1126/science.24.602.58</ext-link></mixed-citation></ref><ref id="B69"><mixed-citation xmlns:xlink="http://www.w3.org/1999/xlink" xlink:type="simple"><person-group><name name-style="western"><surname>Turland</surname><given-names>N</given-names></name><name name-style="western"><surname>Wiersema</surname><given-names>J</given-names></name><name name-style="western"><surname>Barrie</surname><given-names>F</given-names></name><name name-style="western"><surname>Greuter</surname><given-names>W</given-names></name><name name-style="western"><surname>Hawksworth</surname><given-names>D</given-names></name><name name-style="western"><surname>Herendeen</surname><given-names>P</given-names></name><name name-style="western"><surname>Knapp</surname><given-names>S</given-names></name><name name-style="western"><surname>Kusber</surname><given-names>W-H</given-names></name><name name-style="western"><surname>Li</surname><given-names>D-Z</given-names></name><name name-style="western"><surname>Marhold</surname><given-names>K</given-names></name><name name-style="western"><surname>May</surname><given-names>T</given-names></name><name name-style="western"><surname>McNeill</surname><given-names>J</given-names></name><name name-style="western"><surname>Monro</surname><given-names>A</given-names></name><name name-style="western"><surname>Prado</surname><given-names>J</given-names></name><name name-style="western"><surname>Price</surname><given-names>M</given-names></name><name name-style="western"><surname>Smith</surname><given-names>G [Eds]</given-names></name></person-group> (<year>2018</year>) 159 International Code of Nomenclature for <tp:taxon-name><tp:taxon-name-part taxon-name-part-type="order">Algae</tp:taxon-name-part></tp:taxon-name>, <tp:taxon-name><tp:taxon-name-part taxon-name-part-type="kingdom">Fungi</tp:taxon-name-part></tp:taxon-name>, and Plants. Koeltz Botanical Books. <ext-link xlink:type="simple" ext-link-type="doi" xlink:href="10.12705/Code.2018">https://doi.org/10.12705/Code.2018</ext-link></mixed-citation></ref><ref id="B53"><mixed-citation xmlns:xlink="http://www.w3.org/1999/xlink" xlink:type="simple"><person-group><name name-style="western"><surname>Nielsen</surname><given-names>IC</given-names></name><name name-style="western"><surname>Guinet</surname><given-names>P</given-names></name><name name-style="western"><surname>Baretta-Kuipers</surname><given-names>T</given-names></name></person-group> (<year>1983a</year>) <article-title>Studies in the Malesian, Australian and Pacific Ingeae (<tp:taxon-name><tp:taxon-name-part taxon-name-part-type="family">Leguminosae</tp:taxon-name-part></tp:taxon-name>-<tp:taxon-name><tp:taxon-name-part taxon-name-part-type="subfamily">Mimosoideae</tp:taxon-name-part></tp:taxon-name>): the genera <italic><tp:taxon-name><tp:taxon-name-part taxon-name-part-type="genus">Archidendropsis</tp:taxon-name-part></tp:taxon-name></italic>, <italic><tp:taxon-name><tp:taxon-name-part taxon-name-part-type="genus">Wallaceodendron</tp:taxon-name-part></tp:taxon-name></italic>, <italic><tp:taxon-name><tp:taxon-name-part taxon-name-part-type="genus">Paraserianthes</tp:taxon-name-part></tp:taxon-name></italic>, <italic><tp:taxon-name><tp:taxon-name-part taxon-name-part-type="genus">Pararchidendron</tp:taxon-name-part></tp:taxon-name></italic> and <italic><tp:taxon-name><tp:taxon-name-part taxon-name-part-type="genus">Serianthes</tp:taxon-name-part></tp:taxon-name></italic> (part 2).</article-title><source>Bulletin du Muséum National d’Histoire Naturelle Section B, <tp:taxon-name><tp:taxon-name-part taxon-name-part-type="genus">Adansonia</tp:taxon-name-part></tp:taxon-name>, botanique, phytochimie</source><volume>5</volume>: <fpage>335</fpage>–<lpage>360</lpage>. <ext-link xlink:type="simple" ext-link-type="uri" xlink:href="https://www.biodiversitylibrary.org/part/276288">https://www.biodiversitylibrary.org/part/276288</ext-link></mixed-citation></ref><ref id="B14"><mixed-citation xmlns:xlink="http://www.w3.org/1999/xlink" xlink:type="simple"><person-group><name name-style="western"><surname>Cowan</surname><given-names>RS</given-names></name></person-group> (<year>1998</year>) <source><tp:taxon-name><tp:taxon-name-part taxon-name-part-type="family">Mimosaceae</tp:taxon-name-part></tp:taxon-name> (excl. <italic><tp:taxon-name><tp:taxon-name-part taxon-name-part-type="genus">Acacia</tp:taxon-name-part></tp:taxon-name></italic>), Flora of Australia 12.</source><publisher-name>CSIRO Australia</publisher-name>, <publisher-loc>Melbourne</publisher-loc>, <size units="page">49 pp</size>.</mixed-citation></ref></ref-list></tp:taxon-treatment>
